# Supplementary material for: Anion Binding by Fluorescent Ureido-Hexahomotrioxacalix[3]arene Receptors: An NMR, Absorption and Emission Spectroscopic Study
Source: Molecules. 2022 May 19;27(10):3247. doi: 10.3390/molecules27103247 (PMC9142983; doi:10.3390/molecules27103247)
Supplement: Supplementary file 1 [file molecules-27-03247-s001.zip]

Archive with 1 entries (1 files):
- molecules-1730924-supplementary.pdf
